# Supplementary material for: Untargeted Metabolomics Based Prediction of Therapeutic Potential for Apigenin and Chrysin
Source: Int J Mol Sci. 2023 Feb 17;24(4):4066. doi: 10.3390/ijms24044066 (PMC9967419; doi:10.3390/ijms24044066)
Supplement: Supplementary file 1 [file ijms-24-04066-s001.zip]

Archive with 1 entries (1 files):
- ijms-2154964-supplementary.pdf
